# Supplementary material for: Complications following equine sacroiliac region analgesia are uncommon: A study in 118 horses
Source: PLoS One. 2021 Mar 2;16(3):e0247781. doi: 10.1371/journal.pone.0247781 (PMC7924748; doi:10.1371/journal.pone.0247781)
Supplement: S1 Table — (XLSX) [file pone.0247781.s001.xlsx]

## Sheet: Sheet1
Horse	Age	Breed	Gender	Use	Block		Sedated	Ridden	Block response	Complications	Other +ve blocks performed on hindlimbs
					Uni	Bilateral					Subtarsal	Stifle	Other
1	15	Lusitano	Gelding	Hack	L		Y	N	NEGATIVE	N	Y
2	10	Holstein	Gelding	Eventing		Y	N	Y	POSITIVE	N	Y
3	12	ISH	Gelding	Eventing	R		N	N	POSITIVE	N
4	16	WB	Gelding	Eventing		Y - simultaneous	N	Y	POSITIVE	N		Y
5	13	TB	Gelding	Pleasure		Y	N	Y	POSITIVE	N		Y	LH & RH PDNB
6	9	British WB	Gelding	Dressage	L		N	N	UNKNOWN	Y	Y	Y
7	6	ISH	Gelding	Eventing	L		N	N	POSITIVE	N	Y	Y
8	11	French	Gelding	Showjumping	R		N	N	POSITIVE	N	Y
9	9	Oldenburg	Gelding	Dressage		Y	N	Y	POSITIVE	N	Y		TMT
10	8	French	Mare	Showjumping	R		N	N	POSITIVE	N	Y
11	10	TB	Mare	Eventing	R		N	N	POSITIVE	N	Y		TMT
12	10	Lusitano	Gelding	Dressage		Y	N	Y	POSITIVE	N	Y
13	10	TBx	Gelding	Eventing		Y	N	Y	POSITIVE	N	Y
14	12	Andalucian	Gelding	Dressage	R		N	N	NEGATIVE	N		Y
15	11	Dutch WB	Mare	Showjumping		Y	N	Y	POSITIVE	N	Y		TMT/DIT
16	13	German WB	Gelding	Dressage		Y	N	Y	POSITIVE	N	Y
17	7	SH	Mare	Dressage	R		N	Y	POSITIVE	N
18	10	Anglo European	Gelding	Eventing	R		N	N	NEGATIVE	N	Y
19	8	IDx	Mare	Eventing	R		N	N	POSITIVE	N
20	13	ISH	Gelding	GP		Y	N	N	POSITIVE	N			HL FETS
21	6	KWPN	Gelding	Showjumping		Y	N	Y	POSITIVE	N	Y
22	7	WB	Mare	Showjumping		Y	N	Y	POSITIVE	N	Y
23	6	TBx	Gelding	Eventing		Y	N	Y	NEGATIVE	N	Y
24	9	ISH	Gelding	Showjumping	R		N	N	POSITIVE	N	Y
25	11	ISH	Gelding	Eventing	L		N	Y	NEGATIVE	N	Y		HL Fet
26	4	WB	Mare	Showjumping	L		N	N	POSITIVE	N	Y
27	10	TBx	Gelding	Eventing	L		N	N	NEGATIVE	N	Y
28	7	ISH	Gelding	Eventing	L		N	Y	POSITIVE	N			LH & RH PDNB
29	10	SH	Gelding	Eventing	L		N	N	NEGATIVE	N		Y	LH & RH PDNB
30	13	Cob	Gelding	GP	R		N	N	POSITIVE	N	Y
31	11	Dutch WB	Gelding	Showjumping	R		N	Y	POSITIVE	N	Y		RH FET
32	6	Dutch WB	Mare	Dressage		Y	N	Y	POSITIVE	N		Y
33	10	Selle Francais	Gelding	Eventing		Y	N	Y	POSITIVE	N	Y
34	7	ISH	Gelding	Dressage		Y	N	Y	POSITIVE	N	Y
35	12	ISH	Gelding	Eventing	R		N	N	POSITIVE	N	Y
36	9	ISH	Gelding	Eventing		Y	N	Y	POSITIVE	N	Y
37	8	Irish	Gelding	Hunting		Y	N	Y	POSITIVE	N - BUT PTS SAME DAY	Y
38	11	Dutch	Mare	Showjumping	R		N	Y	POSITIVE	N	N	N	N
39	12	Hanoverian	Gelding	GP		Y	N	Y	POSITIVE	N	Y
40	7	WB	Gelding	Unknown	L		N	Y	NEGATIVE	N		Y
41	13	New Forest	Gelding	GP	L		N	Y	POSITIVE	N	Y	Y
42	6	KWPN	Gelding	Eventing	L		N	N	POSITIVE	N	Y
43	7	ISH	Mare	Eventing		Y	Y	Y	POSITIVE	N	N	N	N
44	8	Dutch WB	Mare	Showjumping	R		Y	N	POSITIVE	N	Y
45	9	ISH	Mare	Eventing		Y	N	Y	POSITIVE	N	N	N	N
46	11	WBx	Gelding	Eventing	R		N	N	POSITIVE	N	Y
47	8	Idx	Gelding	GP	L		N	N	NEGATIVE	N	Y
48	8	ISH	Mare	Eventing		Y	N	Y	POSITIVE	N		Y
49	13	ISH	Gelding	Eventing	R		N	Y	POSITIVE	N	Y		BACK
50	6	TBx	Gelding	GP		Y	Y	Y	POSITIVE	N - BUT PTS SAME DAY	Y
51	12	WB	Gelding	GP		Y	N	Y	NEGATIVE	N		Y
52	5	WB	Gelding	Unknown	L		N	N	POSITIVE	N	Y
53	7	Belgium WB	Mare	Eventing	L		N	N	POSITIVE	N	Y
54	7	ISH	Gelding	Showing	R		N	Y	NEGATIVE	N			RH PDNB
55	6	ISH	Mare	GP	L		N	N	POSITIVE	N	Y
56	7	TB	Gelding	GP	R		N	N	POSITIVE	N	Y - PARTIAL
57	6	ISH	Gelding	Eventing	R		N	N	POSITIVE	N		Y	TMT/DIT
58	12	KWPN	Mare	Showjumping	L		N	N	POSITIVE	N	Y
59	7	WB	Gelding	Showjumping	L		N	N	NEGATIVE	N	Y	N
60	8	WB	Gelding	Eventing	R		N	N	POSITIVE	N	Y	Y
61	12	TB	Gelding	Eventing		Y	N	N	POSITIVE	N	Y
62	12	WB	Mare	Showjumping	R		N	Y	POSITIVE	N	Y		RH PDNB/ASNB
63	7	ISH	Gelding	Eventing		Y	N	N	POSITIVE	N	Y
64	7	Anglo arab	Mare	Eventing	L		N	N	POSITIVE	N	Y		HL ASNB/PDNB
65	10	WB	Mare	Hack	L		N	N	POSITIVE	N	Y
66	7	KWPN	Gelding	Showjumping		Y - simultaneous	N	Y	NEGATIVE	N		Y
67	13	ISH	Gelding	Eventing	R		N	N	POSITIVE	N	N	N
68	10	Trackehner	Gelding	Dressage/SJ		Y	N	Y	POSITIVE	N	Y	Y
69	6	Selle Francais	Gelding	Eventing	L		N	N	NEGATIVE	N	Y
70	13	WB	Gelding	Showjumping	R		N	N	POSITIVE	N	N	Y	N
71	14	Cob	Gelding	GP		Y - simultaneous	N	Y	POSITIVE	N		Y	LH & RH ASNB
72	8	ISH	Gelding	Eventing	L		N	N	POSITIVE	N	Y	N
73	7	TB	Gelding	Eventing	R		N	N	POSITIVE	N	Y
74	14	KWPN	Gelding	GP		Y	N	Y	POSITIVE	N	Y
75	6	Irish	Mare	Showjumping	L		N	N	POSITIVE	N	Y
76	16	TBx	Gelding	GP	R		N	N	NEGATIVE	N	N	N	6PT
77	9	TB	Gelding	GP		Y	N	N	POSITIVE	N	Y
78	9	TB	Gelding	Eventing	L		N	N	POSITIVE	N	Y
79	11	Fresian	Gelding	Dressage	L		N	N	POSITIVE	N	N	Y
80	6	ISH	Mare	Eventing		Y	N	N	POSITIVE	N		Y
81	16	Connemara X	Gelding	GP		Y	N	Y	POSITIVE	N	Y	MFTS
82	15	SH	Gelding	Eventing	L		N	N	POSITIVE	N	Y
83	10	Oldenburg	Mare	Eventing	L		N	N	POSITIVE	N	Y
84	11	ISH	Mare	Showjumping	R		N	N	NEGATIVE	N			PDNB
85	6	WB	Gelding	Dressage	R		N	N	POSITIVE	N	Y	N	N
86	8	Cob	Gelding	GP	L		N	Y	NEGATIVE	N	N	N	N
87	7	Connemara	Gelding	Hunting		Y - simultaneous	N	Y	POSITIVE	N	Y
88	8	ISH	Mare	Dressage	R		N	N	POSITIVE	N	Y
89	6	Hanoverian	Gelding	SJ	R		N	N	POSITIVE	N	Y	N
90	8	TB	Gelding	GP		Y	N	Y	NEGATIVE	N	N	Y	N
91	12	Connemara	Mare	Eventing	R		N	N	POSITIVE	N
92	11	KWPN	Gelding	SJ		Y	N	Y	NEGATIVE	N	Y
93	9	ISH	Mare	Eventing	R		N	N	POSITIVE	N
94	16	ISH	Gelding	SJ		Y	N	Y	NEGATIVE	N		Y
95	11	Dutch WB	Gelding	SJ		Y - simultaneous	N	Y	POSITIVE	N
96	16	WB	Stallion	SJ	R		N	N	POSITIVE	N	N	Y	PDNB
97	10	Cob	Gelding	GP		Y	N	N	POSITIVE	N
98	12	TBx	Gelding	GP		Y	N	Y	POSITIVE	N	Y	Y
99	12	TB	Gelding	GP	R		N	N	POSITIVE	N
100	14	Shire X	Gelding	GP	R		N	N	NEGATIVE	N		Y
101	8	Holstein	Gelding	SJ		Y	N	N	POSITIVE	N	N	Y
102	7	Oldenburg	Mare	SJ		Y	N	Y	POSITIVE	N - PTS same day
103	4	TB	Gelding	Racehorse	R		N	N	POSITIVE	N
104	10	Idx	Gelding	GP	R		N	N	NEGATIVE	N
105	8	ISH	Gelding	Eventing	R		N	N	POSITIVE	N
106	13	Oldenburg	Gelding	SJ		Y	N	N	NEGATIVE	N
107	12	Dutch WB	Mare	SJ	L		N	Y	POSITIVE	N
108	8	Spanish	Gelding	GP		Y	N	N	POSITIVE	N - PTS same day	N	Y
109	12	ISH	Gelding	GP	R		N	Y	POSITIVE	N	Y
110	6	KWPN	GELDING	SJ		Y	N	Y	POSITIVE	N	Y
111	14	TBx	Gelding	GP		Y	N	N	POSITIVE	N
112	6	Oldenburg	Mare	DRESSAGE	R		N	N	POSITIVE	N	Y
113	7	ID	Gelding	GP		Y - simultaneous	N	Y	NEGATIVE	N	Y	Y
114	10	Connemara	Gelding	GP	L		N	Y	POSITIVE	N	Y
115	12	WB	Gelding	DRESSAGE	R		N	Y	POSITIVE	N	Y
116	10	ISH	Gelding	GP		Y - simultaneous	N	Y	POSITIVE	N		Y
117	8	KNABSTRUPPER	GELDING	GP		Y - simultaneous	N	Y	POSITIVE	N	Y
118	14	POLISH WB	Gelding	DRESSAGE		Y	N	N	POSITIVE	N	Y

## Sheet: Breeds
Lusitano	2
Andalucian	2
Anglo arab	2
Belgium WB	2	2
Cob	2
Connemara	6
Dutch WB	7	7
French	2
Fresian	1
German WB	1	1
Hanoverian	3	3
Holstein	3	3
ID	4
ISH	20
KNABSTRUPPER	1
KWPN	8	8
New Forest	1
Oldenburg	5	5
POLISH WB	1	1
Selle Francais	2	2
SH	2
TB	12
TBx	8
Trackehner	1
WB	19	19
Welsh Sec D	1
	118	51	43
